# Supplementary material for: Optical Defocus Rapidly Changes Choroidal Thickness in Schoolchildren
Source: PLoS One. 2016 Aug 18;11(8):e0161535. doi: 10.1371/journal.pone.0161535 (PMC4990278; doi:10.1371/journal.pone.0161535)
Supplement: S1 File — (XLSX) [file pone.0161535.s001.xlsx]

## Sheet: Sheet1
Group	Subject No.	Eye	10:00:00	11:00:00	12:00:00	13:00:00	14:00:00	Subject No.		Eye	10:00:00	11:00:00	12:00:00	13:00:00	14:00:00
Control	2	Right	283	279	275.667	278.667	282.333	2		Left	297.667	288.833	285.333	288.333	295.333
Control	3	Right	202.333	195.667	190.333	188.333	186.667	3		Left	187.167	181	182.667	184.5	186.5
Control	8	Right	227.667	218	222.667	218.667	218.667	8		Left	236.333	227.667	229	228.5	227
Control	32	Right	317.333	318	317.333	311.667	315.5	32		Left	313.833	317	317	316.333	311.333
Control	28	Right	237.333	251.333	244.667	251.333	248.667	28		Left	204.667	218	213.333	212.667	212.667
Control	23	Right	381.167	370.667	374.667	361.333	351.333	23		Left	370	366	362.833	360	346.167
Control	19	Right	204	190.667	201.333	205.167	201.333	19		Left	192.667	190.667	194.333	198.333	196.667
Control	16	Right	243	241.5	240.667	245.333	249.667	16		Left	229	234	220.333	231.667	235.667
Control	18	Right	214	204.333	198.333	197	202.167	18		Left	195.333	184.333	179.333	184.333	182.333
Control	14	Right	263.333	254.667	252.667	254.667	249.667	14		Left	272	273.333	271.333	266.667	270
Control	13	Right	266.5	266.333	258	267.5	254.667	13		Left	273	265.167	264.5	268	259.5
Control	36	Right	203	200.5	213.5	210	221.667	36		Left	264.5	257.167	248.667	261.833	258.333
Control	38	Right	213.333	211.333	210.333	209.333	212	38		Left	176.167	184.333	179.667	178.333	183
Control	42	Right	243.333	241.5	239	231.333		42		Left	295.5	304.5	304.5	300.333
Control	43	Right	218.667	215.833	218.5	219.167	215.667	43		Left	181.667	173	175.333	175.667	172
Control	48	Right	323.5	326.833	322.333	317.5	317.333	48		Left	319.333	317.667	315	313.667	312.333
Control	50	Right	250	245.333	237	243	241.833	50		Left	245	240.667	235.333	237	237.667
Myopic defocus	1	Right	248	242	244	244	244	1		Left	207.667	198.833	197	198.333	204
Myopic defocus	4	Right	346.167	342.667	338.667	335	334.167	4		Left	339	330.667	328.667	337.667	328.5
Myopic defocus	11	Right	341.333	350.5	352.667	342	339	11		Left	357.167	383.667	376.833	401	391.833
Myopic defocus	7	Right	240.333	238.167	240.333	235.5	242.333	7		Left	215.167	208.667	206.667	209	214.667
Myopic defocus	31	Right	172.833	173.5	171.333	170.333	167.667	31		Left	198.333	180	178.333	180	182.667
Myopic defocus	26	Right	175	180.333	175.333	174.333	178.333	26		Left	182.333	181	182.333	186.333	181.667
Myopic defocus	25	Right	141.333	137.333	141.333	147	141.667	25		Left	140	138	138	137	135.667
Myopic defocus	24	Right	327.333	315	318.167	320	310.667	24		Left	265.667	261	259.833	256.333	254.667
Myopic defocus	20	Right	194.833	199.333	193.667	199.667	202.667	20		Left	175.333	178.167	177	179.667	184
Myopic defocus	15	Right	274.333	265.667	272.667	270	264.667	15		Left	326.333	314	308.333	318.333	306.833
Myopic defocus	10	Right	236.167	240.667	242	240.667	242	10		Left	223.5	222.5	221.667	220.5	223.5
Myopic defocus	35	Right	174.5	175.333	179.333	168	165.333	35		Left	178	170.5	166.667	172.5	174.667
Myopic defocus	39	Right	182.333	183.5	180.667	178.333	183.667	39		Left	168.667	173.667	173.667	172.333	167.667
Myopic defocus	41	Right	229	221.5	216.333	216	226.667	41		Left	170.5	166.5	158.667	158.333	166.167
Myopic defocus	44	Right	292.833	288.5	284.667	289.667	285.667	44		Left	253.667	253.667	249.333	251.333	250.333
Myopic defocus	46	Right	248.667	240.333	240.167	241.333	238	46		Left	231.333	230.833	234.333	227.167	223.5
Myopic defocus	47	Right	297.667	288.333	294.667	280	275.667	47		Left	295.333	290.5	294.667	292.667	288.333
Hyperpic defocus	6	Right	248	247.333	246.667	247.333	244.667	6		Left	257.333	253.333	250.667	254	251.333
Hyperpic defocus	33	Right	144.667	147.333	142.333	148.833	151.667	33		Left	143.167	146.333	140.333	145	148
Hyperpic defocus	30	Right	182.167	180.333	174	178.667	178.333	30		Left	144	143	145	135.667	135
Hyperpic defocus	29	Right	380.667	374	376.333	369.833	388.667	29		Left	420.5	418.5	430.333	422.5	423.5
Hyperpic defocus	27	Right	143	136.667	134	139.667	141.667	27		Left	146.667	143.667	144	150.833	152.667
Hyperpic defocus	21	Right	216.333	215	208.333	214	213	21		Left	207.833	204	204.333	202.5	202.5
Hyperpic defocus	22	Right	209	206.667	205	196	205	22		Left	220.333	219	214	208.333	217.667
Hyperpic defocus	17	Right	175.333	172.667	163.333	163.667	162.667	17		Left	142.333	149.667	145	146.667	143
Hyperpic defocus	9	Right	213.667	211.667	206.333	209	212.333	9		Left	255.333	253.333	248.667	256	260
Hyperpic defocus	12	Right	252.333	256.667	251	258	258.667	12		Left	225.667	227.833	219	223	226.667
Hyperpic defocus	5	Right	267.333	246.667	240.667	244	243.333	5		Left	268	267.333	258.667	256	269
Hyperpic defocus	34	Right	147.667	157.667	158	156.333	154.667	34		Left	153.667	159	161.5	159	157.333
Hyperpic defocus	37	Right	251.167	250.5	243.167	241.5	252.833	37		Left	164.333	167.667	165	167	168.667
Hyperpic defocus	40	Right	284.833	268.833	262.333	264.667	259.333	40		Left	285.333	281.333	285.667	284	289
Hyperpic defocus	45	Right	217	233.333	237.167	227	234.167	45		Left	187.667	188.333	178.667	181	188
Hyperpic defocus	49	Right	216	218	217.333	218.333	224.333	49		Left	206.833	207.333	212	212.333	208.333
Hyperpic defocus	51	Right	301	300.333	301.333	300	293.333	51		Left	288.333	296	296.333	296	291.333
